# Supplementary material for: Safety and efficacy of Rezūm water vapour energy therapy in BPH patients receiving antithrombotic therapy: A Japanese single‐centre experience
Source: BJUI Compass. 2026 Feb 2;7(2):e70170. doi: 10.1002/bco2.70170 (PMC12864163; doi:10.1002/bco2.70170)
Supplement: Supplementary file 1 — Table S1 Univariate analysis of risk factors for postoperative hematuria (Grade ≥ Ia and Grade ≥ Ib). [file BCO2-7-e70170-s001.xlsx]

## Sheet: Supplementary 1
		Table S1.Univariate logistic regression analysis for hematuria risk factors
		A. Hematuria OU-mCD Grade ≥Ia (Any visible hematuria)
		Variable	Univariate Analysis
			OR (95% CI)	p value
		Any antithrombotic therapy	2.58 (0.96-6.90)	0.06
		Catheter dependence or CIC	1.72 (0.69-4.29)	0.25
		Number of injections	1.29 (0.99-1.66)	0.05
		B. Hematuria OU-mCD Grade ≥Ib (Requiring medical intervention)
		Variable	Univariate Analysis
			OR (95% CI)
		Any antithrombotic therapy	5.66 (1.12-28.6)	0.04*
		Catheter dependence or CIC	2.33 (0.75-7.18)	0.14
		Number of injections	0.97 (0.69-1.36)	0.85
		*Statistically significant (p<0.05)
		OR, odds ratio; CI, confidence interval; CIC, clean intermittent catheterization
		OU-mCD as defined in Methods section.
